# Supplementary material for: Hydrogeochemical controls on brook trout spawning habitats in a coastal stream
Source: Hydrol Earth Syst Sci. Author manuscript; Available in PMC 2019 May 14. (PMC6516499; doi:10.5194/hess-22-6383-2018)
Supplement: Supp Info [file NIHMS1022817-supplement-Supp_Info.zip]

Archive with 2 entries (2 files):
- underwater_trout_spawning.MP4
- hess-22-6383-2018-supplement-title-page.pdf
